# Supplementary material for: Reference Gene Selection and Validation for the Early Responses to Downy Mildew Infection in Susceptible and Resistant Vitis vinifera Cultivars
Source: PLoS One. 2013 Sep 4;8(9):e72998. doi: 10.1371/journal.pone.0072998 (PMC3762845; doi:10.1371/journal.pone.0072998)
Supplement: Table S1 — Comprehensive ranking of the candidate RGs calculated as the arithmetic mean ranking value of each gene using the three applets. Genes were ranked from the most stable (1) to the least stable (8). (XLS) [file pone.0072998.s002.xls]

## Sheet: Folha1
				Comprehensing ranking
Biotic stress effect Trincadeira
Genes	GeNorm	NormFinder	BestKeeper	Ranking mean	Final ranking
SMD3	3	1	1	1.66667	1
EF1α	1	2	3	2	2
SAND	1	3	5	3	3
GAPDH	6	4	2	4	4
ACT	4	5	4	4.33333	5
UBQ	5	6	6	5.66667	6
60S	7	7	8	7.33333	7
PsaB	8	8	7	7.66667	8
Biotic stress effect Regent
Genes	GeNorm	NormFinder	BestKeeper	Ranking mean	Final ranking
EF1α	1	3	2	2	1
GAPDH	4	1	1	2	1
UBQ	2	4	3	3	3
SMD3	3	2	4	3	3
ACT	5	4	6	5	5
SAND	6	6	8	6.66667	6
60S	7	7	7	7	7
PsaB	8	8	5	7	8
Genotype effect
Genes	GeNorm	NormFinder	BestKeeper	Ranking mean	Final ranking
UBQ	1	1	1	1	1
EF1α	1	4	3	2.66667	2
GAPDH	5	2	2	3	3
SMD3	4	3	4	3.66667	4
SAND	3	5	8	5.33333	5
ACT	6	5	5	5.33333	5
60S	7	7	6	6.66667	7
PsaB	8	8	7	7.66667	8
