# Supplementary material for: Reference Gene Selection and Validation for the Early Responses to Downy Mildew Infection in Susceptible and Resistant Vitis vinifera Cultivars
Source: PLoS One. 2013 Sep 4;8(9):e72998. doi: 10.1371/journal.pone.0072998 (PMC3762845; doi:10.1371/journal.pone.0072998)
Supplement: Table S2 — Test statistics and Ranks given by the Mann-Whitney U test on PR10 , subtilisin and CYP expression, comparing the two normalization strategies followed. (XLSX) [file pone.0072998.s003.xlsx]

## Sheet: BioticStress Effect Trincadeira
Test statistics a
CYP					Subtilisin				PR10
	6hpi	12hpi	18hpi	24hpi	6hpi	12hpi	18hpi	24hpi	6hpi	12hpi	18hpi	24hpi
Mann-Whitney U	3	3.5	3	2	4	3	3	1	2	4	0	0
Wilcoxon W	9	9.5	9	5	10	9	9	4	8	10	6	3
Z	-0.654654	-0.442807	-0.654654	0	-0.218218	-0.654654	-0.654654	-0.774597	-1.09109	-0.218218	-1.96396	-1.54919
Asymp. Sig. (2-tailed)	0.512691	0.657905	0.512691	1	0.827259	0.512691	0.512691	0.438578	0.275234	0.827259	0.0495346	0.121335
Exact Sig. [2*(1-tailed Sig.)]	,700b	,700b	,700b	1,000b	1,000b	,700b	,700b	,667b	,400b	1,000b	,100b	,333b
a. Grouping Variable: Normalization strategy
b. Not corrected for ties.
Ranks			CYP		Subtilisin		PR10
		N	Mean Rank	Sum of Ranks	Mean Rank	Sum of Ranks	Mean Rank	Sum of Ranks
6hpi	3best	3	3	9	3.33333	10	4.33333	13
	GeNorm V5/6	3	4	12	3.66667	11	2.66667	8
	Total	6
12hpi	3best	3	3.83333	11.5	4	12	3.66667	11
	GeNorm V5/6	3	3.16667	9.5	3	9	3.33333	10
	Total	6
18hpi	3best	3	4	12	4	12	2	6
	GeNorm V5/6	3	3	9	3	9	5	15
	Total	6
24hpi	3best	2	2.5	5	2	4	3.5	7
	GeNorm V5/6	2	2.5	5	3	6	1.5	3
	Total	4

## Sheet: BioticStress Effect Regent
Test statistics a
CYP					Subtilisin				PR10
	6hpi	12hpi	18hpi	24hpi	6hpi	12hpi	18hpi	24hpi	6hpi	12hpi	18hpi	24hpi
Mann-Whitney U	3	3	2	0	1	3	3	1	4	3	2	1
Wilcoxon W	9	9	8	3	7	9	9	4	10	9	8	4
Z	-0.654654	-0.654654	-1.09109	-1.54919	-1.52753	-0.654654	-0.654654	-0.774597	-0.224733	-0.654654	-1.09109	-0.774597
Asymp. Sig. (2-tailed)	0.512691	0.512691	0.275234	0.121335	0.12663	0.512691	0.512691	0.438578	0.822187	0.512691	0.275234	0.438578
Exact Sig. [2*(1-tailed Sig.)]	,700b	,700b	,400b	,333b	,200b	,700b	,700b	,667b	1,000b	,700b	,400b	,667b
a. Grouping Variable: Normalization strategy
b. Not corrected for ties.
Ranks			CYP		Subtilisin		PR10
		N	Mean Rank	Sum of Ranks	Mean Rank	Sum of Ranks	Mean Rank	Sum of Ranks
6hpi	3best	3	3	9	2.33333	7	3.33333	10
	GeNorm V4/5	3	4	12	4.66667	14	3.66667	11
	Total	6
12hpi	3best	3	3	9	4	12	3	9
	GeNorm V4/5	3	4	12	3	9	4	12
	Total	6
18hpi	3best	3	2.66667	8	3	9	2.66667	8
	GeNorm V4/5	3	4.33333	13	4	12	4.33333	13
	Total	6
24hpi	3best	2	1.5	3	2	4	3	6
	GeNorm V4/5	2	3.5	7	3	6	2	4
	Total	4

## Sheet: Genotype Effect
Test statistics a
	CYP					Subtilisin					PR10
	0h	6hpi	12hpi	18hpi	24hpi	0h	6hpi	12hpi	18hpi	24hpi	0h	6hpi	12hpi	18hpi	24hpi
Mann-Whitney U	4	4	4	4	1	4	4	4	4	1	4	2	4	3	1
Wilcoxon W	10	10	10	10	4	10	10	10	10	4	10	5	10	9	4
Z	-0.218218	-0.218218	-0.218218	-0.218218	-0.774597	-0.218218	-0.218218	-0.218218	-0.218218	-0.774597	-0.218218	0	-0.218218	-0.654654	-0.774597
Asymp. Sig. (2-tailed)	0.827259	0.827259	0.827259	0.827259	0.438578	0.827259	0.827259	0.827259	0.827259	0.438578	0.827259	1	0.827259	0.512691	0.438578
Exact Sig. [2*(1-tailed Sig.)]	1,000b	1,000b	1,000b	1,000b	,667b	1,000b	1,000b	1,000b	1,000b	,667b	1,000b	1,000b	1,000b	,700b	,667b
a. Grouping Variable: Normalization strategy
b. Not corrected for ties.
Ranks			CYP		Subtilisin		PR10
		N	Mean Rank	Sum of Ranks	Mean Rank	Sum of Ranks	Mean Rank	Sum of Ranks
0h	3best	3	3.33333	10	3.66667	11	3.66667	11
	GeNorm V6/7	3	3.66667	11	3.33333	10	3.33333	10
	Total	6
6hpi	3best	3	3.33333	10	3.33333	10	2.5	5
	GeNorm V6/7	3	3.66667	11	3.66667	11	2.5	5
	Total	6
12hpi	3best	3	3.66667	11	3.66667	11	3.66667	11
	GeNorm V6/7	3	3.33333	10	3.33333	10	3.33333	10
	Total	6
18hpi	3best	3	3.66667	11	3.66667	11	4	12
	GeNorm V6/7	3	3.33333	10	3.33333	10	3	9
	Total	6
24hpi	3best	2	3	6	3	6	3	6
	GeNorm V6/7	2	2	4	2	4	2	4
	Total	4
